# Supplementary material for: Efficient estimation of Pareto model: Some modified percentile estimators
Source: PLoS One. 2018 May 1;13(5):e0196456. doi: 10.1371/journal.pone.0196456 (PMC5929531; doi:10.1371/journal.pone.0196456)
Supplement: S1 Data — (XLSX) [file pone.0196456.s001.xlsx]

## Sheet: EX1
Example 1	Example 2
316000	500
242769	500
227898	500
200000	502
142800	515
110000	515
87587	528
86000	530
72000	530
70000	530
50000	540
40900	544
32700	550
32610	550
31000	551
30000	552
28000	557
25000	558
23000	570
20896	572
20085	574
	579
	583
	584
	586
	593
	596
	596
	600
	600
	600
	605
	610
	610
	613
	615
	620
	622
	632
	635
	635
	640
	650
	650
	650
	650
	672
	674
	680
	700
	725
	728
	736
	737
	740
	748
	750
	756
	756
	777
	798
	800
	800
	800
	826
	835
	862
	885
	900
	900
	910
	912
	927
	940
	940
	948
	957
	1000
	1002
	1009
	1013
	1020
	1024
	1033
	1038
	1041
	1104
	1108
	1137
	1143
	1180
	1243
	1248
	1252
	1280
	1285
	1291
	1293
	1298
	1300
	1305
	1327
	1387
	1455
	1475
	1479
	1485
	1491
	1515
	1519
	1587
	1700
	1708
	1820
	1822
	1848
	1906
	2110
	2251
	2362
	2497
	2690
	2760
	2794
	2886
	2924
	2953
	3289
	3860
	4016
	4300
	4397
	4585
	4810
	6855
	7371
	7772
	7834
	13000
	13484
	17237
	526000
